# Supplementary material for: An illustrated key to the Saudi Arabian species of the genus Macroocula Panfilov, 1954, with the description of a new species and the previously unknown female of M. andreai Pagliano (Hymenoptera, Bradynobaenidae, Apterogyninae)
Source: Zookeys. 2018 Mar 12;(742):35–56. doi: 10.3897/zookeys.742.22854 (PMC5904544; doi:10.3897/zookeys.742.22854)
Supplement: XML Treatment for Macroocula [file zookeys.742.22854-treatment1.xml]

<!DOCTYPE tp:taxon-treatment
  PUBLIC "-//TaxonX//DTD Taxonomic Treatment Publishing DTD v0 20100105//EN" "tax-treatment-NSO.dtd">
<tp:taxon-treatment xmlns:tp="http://www.plazi.org/taxpub"><tp:treatment-meta><kwd-group><label>Taxon classification</label><kwd><named-content xmlns:xlink="http://www.w3.org/1999/xlink" content-type="kingdom">Animalia</named-content></kwd><kwd><named-content xmlns:xlink="http://www.w3.org/1999/xlink" content-type="order">Hymenoptera</named-content></kwd><kwd><named-content xmlns:xlink="http://www.w3.org/1999/xlink" content-type="family">Bradynobaenidae</named-content></kwd></kwd-group><mixed-citation publication-type="journal"><person-group><name><surname>Soliman</surname><given-names>Ahmed M.</given-names></name><name><surname>Gadallah</surname><given-names>Neveen S.</given-names></name><name><surname>Dhafer</surname><given-names>Hathal Mohammed Al</given-names></name></person-group><article-title>An illustrated key to the Saudi Arabian species of the genus <italic><tp:taxon-name><tp:taxon-name-part taxon-name-part-type="genus" reg="Macroocula">Macroocula</tp:taxon-name-part></tp:taxon-name></italic> Panfilov, 1954, with the description of a new species and the previously unknown female of <italic><tp:taxon-name><tp:taxon-name-part taxon-name-part-type="genus" reg="Macroocula">M.</tp:taxon-name-part> <tp:taxon-name-part taxon-name-part-type="species" reg="andreai">andreai</tp:taxon-name-part></tp:taxon-name></italic> Pagliano (<tp:taxon-name><tp:taxon-name-part taxon-name-part-type="order">Hymenoptera</tp:taxon-name-part></tp:taxon-name>, <tp:taxon-name><tp:taxon-name-part taxon-name-part-type="family">Bradynobaenidae</tp:taxon-name-part></tp:taxon-name>, <tp:taxon-name><tp:taxon-name-part taxon-name-part-type="subfamily">Apterogyninae</tp:taxon-name-part></tp:taxon-name>)</article-title><source>Zookeys</source><day>12</day><month>3</month><year>2018</year><volume>2018</volume><issue>742</issue><fpage>35</fpage><lpage>56</lpage><pub-id pub-id-type="doi">10.3897/zookeys.742.22854</pub-id></mixed-citation></tp:treatment-meta><tp:nomenclature><label>Genus</label><tp:taxon-name>
            <tp:taxon-name-part taxon-name-part-type="genus" reg="Macroocula">Macroocula</tp:taxon-name-part>
          </tp:taxon-name><tp:taxon-authority>Panfilov, 1954</tp:taxon-authority><tp:nomenclature-citation-list><tp:nomenclature-citation><tp:taxon-name>
                <tp:taxon-name-part taxon-name-part-type="genus" reg="Macroocula">Macroocula</tp:taxon-name-part>
              </tp:taxon-name><comment>Panfilov, 1954: 149, type species: <tp:taxon-name><tp:taxon-name-part taxon-name-part-type="genus" reg="Apterogyna">Apterogyna</tp:taxon-name-part> <tp:taxon-name-part taxon-name-part-type="species" reg="morawitzi">morawitzi</tp:taxon-name-part></tp:taxon-name> Radoskowski, 1888, by original designation.</comment></tp:nomenclature-citation><tp:nomenclature-citation><tp:taxon-name>
                <tp:taxon-name-part taxon-name-part-type="genus" reg="Doryleika">Doryleika</tp:taxon-name-part>
              </tp:taxon-name><comment>Argaman, 1994: 46, type species: <tp:taxon-name><tp:taxon-name-part taxon-name-part-type="genus" reg="Doryleika">Doryleika</tp:taxon-name-part> <tp:taxon-name-part taxon-name-part-type="species" reg="mahunkai">mahunkai</tp:taxon-name-part></tp:taxon-name> Argaman, 1994, by original designation. Junior subjective synonym of <tp:taxon-name><tp:taxon-name-part taxon-name-part-type="genus" reg="Macroocula">Macroocula</tp:taxon-name-part></tp:taxon-name> Panfilov, 1954 by <xref ref-type="bibr" rid="B6">Pagliano 2002</xref>: 125.</comment></tp:nomenclature-citation></tp:nomenclature-citation-list></tp:nomenclature><tp:treatment-sec sec-type="diagnosis" id="SECID0EVBAE"><title>Diagnosis.</title><p>Eyes bulged, hemispherical, with its diameter about 4× distance between inner eye margin and antennal tubercle in male, and equal to distance between inner eye margin and antennal tubercle in female; distance between eye and occipital carina at most equal to eye diameter in female and by less than its own diameter in male; ocelli larger than or at least as large as flagellar diameter; hind trochanter without <!--PageBreak-->protuberance as that of mid trochanter in most <italic><tp:taxon-name><tp:taxon-name-part taxon-name-part-type="genus" reg="Macroocula">Macroocula</tp:taxon-name-part></tp:taxon-name></italic> species, except for few Egyptian and Arabian species; posterior margin of metasomal tergites without fringe of setae, except for the Arabian species <italic><tp:taxon-name><tp:taxon-name-part taxon-name-part-type="genus" reg="Macroocula">M.</tp:taxon-name-part> <tp:taxon-name-part taxon-name-part-type="species" reg="riyadha">riyadha</tp:taxon-name-part></tp:taxon-name></italic> (<xref ref-type="bibr" rid="B6">Pagliano 2002</xref>, <xref ref-type="bibr" rid="B7">2008</xref>, <xref ref-type="bibr" rid="B3">Gadallah et al. 2014</xref>, <xref ref-type="bibr" rid="B4">2015</xref>, <xref ref-type="bibr" rid="B10">Soliman et al. 2016</xref>).</p></tp:treatment-sec><tp:treatment-sec sec-type="key" id="SECID0EDDAE"><title>Key to the species of the genus <italic><tp:taxon-name><tp:taxon-name-part taxon-name-part-type="genus" reg="Macroocula">Macroocula</tp:taxon-name-part></tp:taxon-name></italic> in SA (except <italic><tp:taxon-name><tp:taxon-name-part taxon-name-part-type="genus" reg="Macroocula">M.</tp:taxon-name-part> <tp:taxon-name-part taxon-name-part-type="species" reg="mahunkai">mahunkai</tp:taxon-name-part></tp:taxon-name></italic>)</title><table-wrap content-type="key" position="anchor" orientation="portrait"><table id="TID0EXIAC" rules="all"><tbody><tr><td rowspan="1" colspan="1">1</td><td rowspan="1" colspan="1">Wingless, female (unknown for <italic><tp:taxon-name><tp:taxon-name-part taxon-name-part-type="genus" reg="Macroocula"/><tp:taxon-name-part taxon-name-part-type="species" reg="asirensis">asirensis</tp:taxon-name-part></tp:taxon-name></italic> sp. n., <italic><tp:taxon-name><tp:taxon-name-part taxon-name-part-type="genus" reg="Macroocula"/><tp:taxon-name-part taxon-name-part-type="species" reg="atuberculata">atuberculata</tp:taxon-name-part></tp:taxon-name></italic>, <italic><tp:taxon-name><tp:taxon-name-part taxon-name-part-type="genus" reg="Macroocula"/><tp:taxon-name-part taxon-name-part-type="species" reg="khorimensis">khorimensis</tp:taxon-name-part></tp:taxon-name></italic>, <italic><tp:taxon-name><tp:taxon-name-part taxon-name-part-type="genus" reg="Macroocula"/><tp:taxon-name-part taxon-name-part-type="species" reg="ohli">ohli</tp:taxon-name-part></tp:taxon-name></italic>, <italic><tp:taxon-name><tp:taxon-name-part taxon-name-part-type="genus" reg="Macroocula"/><tp:taxon-name-part taxon-name-part-type="species" reg="riyadha">riyadha</tp:taxon-name-part></tp:taxon-name></italic>, <italic><tp:taxon-name><tp:taxon-name-part taxon-name-part-type="genus" reg="Macroocula"/><tp:taxon-name-part taxon-name-part-type="species" reg="sinaica">sinaica</tp:taxon-name-part></tp:taxon-name></italic>, <italic><tp:taxon-name><tp:taxon-name-part taxon-name-part-type="genus" reg="Macroocula"/><tp:taxon-name-part taxon-name-part-type="species" reg="zulfiensis">zulfiensis</tp:taxon-name-part></tp:taxon-name></italic>, <italic><tp:taxon-name><tp:taxon-name-part taxon-name-part-type="genus" reg="Doryleika"/><tp:taxon-name-part taxon-name-part-type="species" reg="mahunkai">mahunkai</tp:taxon-name-part></tp:taxon-name></italic>)</td><td rowspan="1" colspan="1">
                    <bold>2</bold>
                  </td></tr><tr><td rowspan="1" colspan="1">–</td><td rowspan="1" colspan="1">Winged, male (unknown for <italic><tp:taxon-name><tp:taxon-name-part taxon-name-part-type="genus" reg="Macroocula"/><tp:taxon-name-part taxon-name-part-type="species" reg="magna">magna</tp:taxon-name-part></tp:taxon-name></italic>)</td><td rowspan="1" colspan="1">
                    <bold>5</bold>
                  </td></tr><tr><td rowspan="1" colspan="1">2</td><td rowspan="1" colspan="1">Body uniformly yellow (Fig. <xref ref-type="fig" rid="F1">1A</xref>)</td><td rowspan="1" colspan="1">
                    <bold><italic>M</italic> . <italic><tp:taxon-name><tp:taxon-name-part taxon-name-part-type="genus" reg="Macroocula"/><tp:taxon-name-part taxon-name-part-type="species" reg="andreai">andreai</tp:taxon-name-part></tp:taxon-name></italic> Pagliano</bold>
                  </td></tr><tr><td rowspan="1" colspan="1">–</td><td rowspan="1" colspan="1">Head, mesosoma and first metasomal segment dark yellow to ferruginous-red, remaining metasomal segments black to brown or yellowish-brown (Figs <xref ref-type="fig" rid="F2">2A</xref>, <xref ref-type="fig" rid="F3">3A</xref>)</td><td rowspan="1" colspan="1">
                    <bold>3</bold>
                  </td></tr><tr><td rowspan="1" colspan="1">3</td><td rowspan="1" colspan="1">Head and mesosoma ferruginous-red (Fig. <xref ref-type="fig" rid="F2">2A</xref>); F1 distinctly longer than F2 (about 1.35×) (Fig. <xref ref-type="fig" rid="F2">2B</xref>); T2 wider than T3 and sparsely punctate, punctures small, rounded and 2–4 diameters apart (Fig. <xref ref-type="fig" rid="F2">2C</xref>); T6 with 13–15 interrupted longitudinal ridges, laterally with about 20 evenly spaced and nearly one-size sharp teeth (Fig. <xref ref-type="fig" rid="F2">2D</xref>); S1 abruptly swollen subapically (Fig. <xref ref-type="fig" rid="F2">2E</xref>), with median longitudinal ridge on posterior half</td><td rowspan="1" colspan="1">
                    <bold><italic><tp:taxon-name><tp:taxon-name-part taxon-name-part-type="genus" reg="Macroocula">M.</tp:taxon-name-part> <tp:taxon-name-part taxon-name-part-type="species" reg="magna">magna</tp:taxon-name-part></tp:taxon-name></italic> (Invrea)</bold>
                  </td></tr><tr><td rowspan="1" colspan="1">–</td><td rowspan="1" colspan="1">Head and mesosoma dark yellow to pale brown (Fig. <xref ref-type="fig" rid="F3">3A</xref>); F1 at most scarcely longer than F2 (Fig. <xref ref-type="fig" rid="F3">3B</xref>); T2 as wide as T3 and densely punctate, punctures large, ellipsoid and at most 1 diameters apart (Fig. <xref ref-type="fig" rid="F3">3C</xref>); T6 with 8–10 interrupted longitudinal ridges, laterally with about 15 sharp teeth, basal ones larger and widely spaced than apical teeth (Fig. <xref ref-type="fig" rid="F3">3D</xref>); S1 gently convex throughout, without median longitudinal carina (Fig. <xref ref-type="fig" rid="F3">3E</xref>)</td><td rowspan="1" colspan="1">
                    <bold>4</bold>
                  </td></tr><tr><td rowspan="1" colspan="1">4</td><td rowspan="1" colspan="1">Punctures on T3 circular, considerably smaller than those on T2, superficial and widely scattered (2–4 diameters apart) (Fig. <xref ref-type="fig" rid="F3">3C</xref>)</td><td rowspan="1" colspan="1">
                    <bold><italic>M</italic> . <italic><tp:taxon-name><tp:taxon-name-part taxon-name-part-type="genus" reg="Macroocula"/><tp:taxon-name-part taxon-name-part-type="species" reg="savignyi">savignyi</tp:taxon-name-part></tp:taxon-name></italic> (Klug)</bold>
                  </td></tr><tr><td rowspan="1" colspan="1">–</td><td rowspan="1" colspan="1">Punctures on T3 rather ellipsoid, similar to those on T2 or slightly smaller, deeper and subcontiguous (1–2 diameters apart)</td><td rowspan="1" colspan="1">
                    <bold><italic>M</italic> . <italic><tp:taxon-name><tp:taxon-name-part taxon-name-part-type="genus" reg="Macroocula"/><tp:taxon-name-part taxon-name-part-type="species" reg="nitida">nitida</tp:taxon-name-part></tp:taxon-name></italic> (Bischoff)</bold>
                  </td></tr><tr><td rowspan="1" colspan="1">5</td><td rowspan="1" colspan="1">Body uniformly yellow, T2 and T3 sometimes slightly darker (Fig. <xref ref-type="fig" rid="F4">4A, B</xref>)</td><td rowspan="1" colspan="1">
                    <bold>6</bold>
                  </td></tr><tr><td rowspan="1" colspan="1">–</td><td rowspan="1" colspan="1">Head, mesosoma and first metasomal segment dark yellow to ferruginous-red or red, remaining metasomal segments black to brown or yellowish-brown (Figs <xref ref-type="fig" rid="F6">6A</xref>, <xref ref-type="fig" rid="F8">8A</xref>, <xref ref-type="fig" rid="F9">9A</xref>, <xref ref-type="fig" rid="F10">10A</xref>)</td><td rowspan="1" colspan="1">
                    <bold>7</bold>
                  </td></tr><tr><td rowspan="1" colspan="1">6</td><td rowspan="1" colspan="1">Body dark yellow (Fig. <xref ref-type="fig" rid="F4">4A</xref>); T1 subconical, as long as its maximal width or scarcely longer (Fig. <xref ref-type="fig" rid="F4">4A</xref>); hind trochanter without ventral protuberance (Fig. <xref ref-type="fig" rid="F4">4C</xref>); aedeagus distinctly shorter than parameres; parameres with an acute flange laterally at the level of cuspis (Fig. <xref ref-type="fig" rid="F12">12A</xref>)</td><td rowspan="1" colspan="1">
                    <bold><italic><tp:taxon-name><tp:taxon-name-part taxon-name-part-type="genus" reg="Macroocula">M.</tp:taxon-name-part> <tp:taxon-name-part taxon-name-part-type="species" reg="andreai">andreai</tp:taxon-name-part></tp:taxon-name></italic> Pagliano</bold>
                  </td></tr><tr><td rowspan="1" colspan="1">–</td><td rowspan="1" colspan="1">Body pale yellow (Fig. <xref ref-type="fig" rid="F4">4B</xref>); T1 subcylindrical, about 1.35× as long as its maximal width (Fig. <xref ref-type="fig" rid="F4">4B</xref>); hind trochanter with well-developed ventral protuberance (Fig. <xref ref-type="fig" rid="F4">4D</xref>); aedeagus scarcely shorter than parameres; parameres obtusely angled at the level of cuspis (Fig. <xref ref-type="fig" rid="F12">12B</xref>) <bold><italic><tp:taxon-name><tp:taxon-name-part taxon-name-part-type="genus" reg="Macroocula">M.</tp:taxon-name-part> <tp:taxon-name-part taxon-name-part-type="species" reg="ohli">ohli</tp:taxon-name-part></tp:taxon-name></italic> Pagliano</bold></td><td rowspan="1" colspan="1"><bold><italic><tp:taxon-name><tp:taxon-name-part taxon-name-part-type="genus" reg="Macroocula">M.</tp:taxon-name-part> <tp:taxon-name-part taxon-name-part-type="species" reg="ohli">ohli</tp:taxon-name-part></tp:taxon-name></italic> Pagliano</bold></td></tr><!--PageBreak--><tr><td rowspan="1" colspan="1">7</td><td rowspan="1" colspan="1">Head bicolored, black and red; T3–6 posteriorly with fringe of silvery setae</td><td rowspan="1" colspan="1">
                    <bold><italic>M</italic> . <italic><tp:taxon-name><tp:taxon-name-part taxon-name-part-type="genus" reg="Macroocula"/><tp:taxon-name-part taxon-name-part-type="species" reg="riyadha">riyadha</tp:taxon-name-part></tp:taxon-name></italic> Gadallah &amp; Pagliano</bold>
                  </td></tr><tr><td rowspan="1" colspan="1">–</td><td rowspan="1" colspan="1">Head uniformly yellow to ferruginous-red; metasomal tergites posteriorly at most sparsely setose, without fringe of silvery setae</td><td rowspan="1" colspan="1">
                    <bold>8</bold>
                  </td></tr><tr><td rowspan="1" colspan="1">8</td><td rowspan="1" colspan="1">Mid and hind trochanters with well-developed protuberances (Fig. <xref ref-type="fig" rid="F5">5E</xref>)</td><td rowspan="1" colspan="1">
                    <bold>9</bold>
                  </td></tr><tr><td rowspan="1" colspan="1">–</td><td rowspan="1" colspan="1">Mid trochanter only with a well-developed protuberance, sometimes extremely weak or absent (as in <italic><tp:taxon-name><tp:taxon-name-part taxon-name-part-type="genus" reg="Macroocula"/><tp:taxon-name-part taxon-name-part-type="species" reg="atuberculata">atuberculata</tp:taxon-name-part></tp:taxon-name></italic>), hind trochanter evenly arched, without protuberance (Figs <xref ref-type="fig" rid="F6">6C</xref>, <xref ref-type="fig" rid="F8">8D</xref>, <xref ref-type="fig" rid="F10">10E</xref>)</td><td rowspan="1" colspan="1">
                    <bold>10</bold>
                  </td></tr><!--PageBreak--><!--PageBreak--><!--PageBreak--><!--PageBreak--><!--PageBreak--><tr><td rowspan="1" colspan="1">9</td><td rowspan="1" colspan="1">Body including face of the head punctate-reticulate (Fig. <xref ref-type="fig" rid="F5">5A, C, F</xref>); T1 subconical, slightly longer than wide (about 1.25×) (Fig. <xref ref-type="fig" rid="F5">5F</xref>); T2 subrounded, as long as wide or slightly wider (Fig. <xref ref-type="fig" rid="F5">5F</xref>); aedeagus slightly shorter than parameres (Fig. <xref ref-type="fig" rid="F12">12C</xref>)</td><td rowspan="1" colspan="1">
                    <bold><italic>M</italic> . <italic><tp:taxon-name><tp:taxon-name-part taxon-name-part-type="genus" reg="Macroocula"/><tp:taxon-name-part taxon-name-part-type="species" reg="khorimensis">khorimensis</tp:taxon-name-part></tp:taxon-name></italic> Soliman &amp; Gadallah</bold>
                  </td></tr><tr><td rowspan="1" colspan="1">–</td><td rowspan="1" colspan="1">Face smooth on upper half except laterally, punctulate on lower half (Fig. <xref ref-type="fig" rid="F5">5B</xref>), other parts of the body more or less sparsely punctate (Fig. <xref ref-type="fig" rid="F5">5D, G</xref>); T1 subcylindrical, distinctly longer than wide (about 1.4×) (Fig. <xref ref-type="fig" rid="F5">5G</xref>); T2 subconical, slightly longer than wide (Fig. <xref ref-type="fig" rid="F5">5G</xref>); aedeagus as long as parameres (Fig. <xref ref-type="fig" rid="F12">12D</xref>)</td><td rowspan="1" colspan="1">
                    <bold><italic>M</italic> . <italic><tp:taxon-name><tp:taxon-name-part taxon-name-part-type="genus" reg="Macroocula"/><tp:taxon-name-part taxon-name-part-type="species" reg="zulfiensis">zulfiensis</tp:taxon-name-part></tp:taxon-name></italic> Soliman &amp; Gadallah</bold>
                  </td></tr><tr><td rowspan="1" colspan="1">10</td><td rowspan="1" colspan="1">Head and mesosoma dark ferruginous-red (Fig. <xref ref-type="fig" rid="F6">6A</xref>); T1 and hind femur (except basally) dark brown (Fig. <xref ref-type="fig" rid="F6">6A</xref>); mid trochanter without protuberance in <!--PageBreak-->most specimens, or at most indicated as a very weak process at the apex of trochanter (Fig. <xref ref-type="fig" rid="F6">6C</xref>); parameres sharply tapering apically (Fig. <xref ref-type="fig" rid="F12">12E</xref>)</td><td rowspan="1" colspan="1">
                    <bold><italic><tp:taxon-name><tp:taxon-name-part taxon-name-part-type="genus" reg="Macroocula">M.</tp:taxon-name-part> <tp:taxon-name-part taxon-name-part-type="species" reg="atuberculata">atuberculata</tp:taxon-name-part></tp:taxon-name></italic> Soliman &amp; Gadallah</bold>
                  </td></tr><tr><td rowspan="1" colspan="1">–</td><td rowspan="1" colspan="1">Head, mesosoma, T1 and hind femur yellow to bright ferruginous-red (Figs <xref ref-type="fig" rid="F7">7C</xref>, <xref ref-type="fig" rid="F8">8A</xref>, <xref ref-type="fig" rid="F9">9A</xref>, <xref ref-type="fig" rid="F10">10A</xref>); mid trochanter always with a well-developed protuberance (Figs <xref ref-type="fig" rid="F8">8D</xref>, <xref ref-type="fig" rid="F9">9B</xref>, <xref ref-type="fig" rid="F10">10E</xref>); parameres more or less rounded apically (Fig. <xref ref-type="fig" rid="F12">12F–H</xref>)</td><td rowspan="1" colspan="1">
                    <bold>11</bold>
                  </td></tr><!--PageBreak--><!--PageBreak--><!--PageBreak--><tr><td rowspan="1" colspan="1">11</td><td rowspan="1" colspan="1">Malar space relatively long, 1.0× MOD and as long as F1 width (Fig. <xref ref-type="fig" rid="F7">7B</xref>); mesoscutum strongly convex, strongly sloping forwardly (Fig. <xref ref-type="fig" rid="F7">7A</xref>); S2 evenly convex; aedeagus distinctly shorter than parameres (about 0.5× as long as parameres), slightly longer than cuspis</td><td rowspan="1" colspan="1">
                    <bold><italic><tp:taxon-name><tp:taxon-name-part taxon-name-part-type="genus" reg="Macroocula">M.</tp:taxon-name-part> <tp:taxon-name-part taxon-name-part-type="species" reg="nitida">nitida</tp:taxon-name-part></tp:taxon-name></italic> (Bischoff)</bold>
                  </td></tr><tr><td rowspan="1" colspan="1">–</td><td rowspan="1" colspan="1">Malar space shorter, 0.3–0.5× MOD and 0.5–0.75× F1 width (Figs <xref ref-type="fig" rid="F8">8B</xref>, <xref ref-type="fig" rid="F9">9A</xref>); mesoscutum slightly convex, gently sloping forwardly (Fig. <xref ref-type="fig" rid="F9">9A</xref>); S2 basally more or less depressed (Fig. <xref ref-type="fig" rid="F8">8F</xref>); aedeagus as long as parameres or slightly shorter (Fig. <xref ref-type="fig" rid="F12">12F–H</xref>)</td><td rowspan="1" colspan="1">
                    <bold>12</bold>
                  </td></tr><tr><td rowspan="1" colspan="1">12</td><td rowspan="1" colspan="1">Malar space 0.5 MOD (Fig. <xref ref-type="fig" rid="F8">8B, C</xref>); T1 subconical, as long as wide or scarcely longer (1.16×) (Fig. <xref ref-type="fig" rid="F8">8E</xref>); T2 strongly convex laterally, wider than long (about 0.9× as long as wide), with rounded and deep punctures (Fig. <xref ref-type="fig" rid="F8">8E</xref>); aedeagus slightly shorter than parameres, which is thick on apical half (Fig. <xref ref-type="fig" rid="F12">12F</xref>)</td><td rowspan="1" colspan="1">
                    <bold><italic>M</italic> . <italic><tp:taxon-name><tp:taxon-name-part taxon-name-part-type="genus" reg="Macroocula"/><tp:taxon-name-part taxon-name-part-type="species" reg="sinaica">sinaica</tp:taxon-name-part></tp:taxon-name></italic> (Invrea)</bold>
                  </td></tr><tr><td rowspan="1" colspan="1">–</td><td rowspan="1" colspan="1">Malar space 0.3 MOD (Figs <xref ref-type="fig" rid="F9">9A</xref>, <xref ref-type="fig" rid="F10">10B</xref>); T1 subcylindrical, distinctly longer than wide (about 1.4×) (Figs <xref ref-type="fig" rid="F9">9A</xref>, <xref ref-type="fig" rid="F10">10A</xref>); T2 less convex laterally, longer than wide (about 1.1× as long as wide) (Figs <xref ref-type="fig" rid="F9">9C</xref>, <xref ref-type="fig" rid="F11">11B</xref>), with ellipsoid shallow punctures with longitudinal ridges in between (Figs <xref ref-type="fig" rid="F9">9C</xref>, <xref ref-type="fig" rid="F11">11B</xref>); aedeagus as long as parameres, which are narrow (finger-like) on apical half (Fig. <xref ref-type="fig" rid="F12">12G, H</xref>)</td><td rowspan="1" colspan="1">
                    <bold>13</bold>
                  </td></tr><tr><td rowspan="1" colspan="1">13</td><td rowspan="1" colspan="1">Head, mesosoma and first metasomal segment bright ferruginous-red (Fig. <xref ref-type="fig" rid="F9">9A</xref>); protuberance on mid trochanter lobe-like, blunt apically (Fig. <xref ref-type="fig" rid="F9">9B</xref>); T2 abruptly sloping posteriorly, with wide punctures and short ridges in between (Fig. <xref ref-type="fig" rid="F9">9C</xref>); S1 foveate (Fig. <xref ref-type="fig" rid="F9">9D</xref>); S6 laterally with dense and stout red bristles, distinctly different from the adjacent pale setae (Fig. <xref ref-type="fig" rid="F9">9E</xref>); parameres laterally with distinct flange at the level of cuspis (Fig. <xref ref-type="fig" rid="F12">12G</xref>)</td><td rowspan="1" colspan="1">
                    <bold><italic>M</italic> . <italic><tp:taxon-name><tp:taxon-name-part taxon-name-part-type="genus" reg="Macroocula"/><tp:taxon-name-part taxon-name-part-type="species" reg="savignyi">savignyi</tp:taxon-name-part></tp:taxon-name></italic> (Klug)</bold>
                  </td></tr><tr><td rowspan="1" colspan="1">–</td><td rowspan="1" colspan="1">Head, mesosoma and first metasomal segment yellow (Fig. <xref ref-type="fig" rid="F10">10A</xref>); protuberance on mid trochanter triangular, pointed apically (Fig. <xref ref-type="fig" rid="F10">10E</xref>); T2 gently sloping posteriorly, with punctures longitudinally stretched (narrow) and long ridges in between (Fig. <xref ref-type="fig" rid="F11">11B</xref>); S1 transversely ridged (Fig. <xref ref-type="fig" rid="F11">11C</xref>); S6 laterally with sparse, fine, pale bristles, hardly differentiated from the adjacent pale setae (Fig. <xref ref-type="fig" rid="F10">10F</xref>); parameres without lateral flange, evenly rounded (Fig. <xref ref-type="fig" rid="F12">12H</xref>)</td><td rowspan="1" colspan="1">
                    <bold><italic><tp:taxon-name><tp:taxon-name-part taxon-name-part-type="genus" reg="Macroocula">M.</tp:taxon-name-part> <tp:taxon-name-part taxon-name-part-type="species" reg="asirensis">asirensis</tp:taxon-name-part></tp:taxon-name></italic> sp. n.</bold>
                  </td></tr></tbody></table></table-wrap><fig id="F1" position="float" orientation="portrait"><label>Figure 1.</label><caption><p>
          <bold>A–F</bold> <italic><tp:taxon-name><tp:taxon-name-part taxon-name-part-type="genus" reg="Macroocula">M.</tp:taxon-name-part> <tp:taxon-name-part taxon-name-part-type="species" reg="andreai">andreai</tp:taxon-name-part></tp:taxon-name></italic> Pagliano (♀). <bold>A</bold> Habitus, dorso-lateral view <bold>B</bold> Head, frontal view <bold>C</bold> Head &amp; mesosoma, dorsal view <bold>D</bold> Fore tibia &amp; tarsus (tarsal spatulate spines indicated) <bold>E</bold> Metasoma, dorsal view <bold>F</bold> Pygidium (T6).</p></caption><graphic xmlns:xlink="http://www.w3.org/1999/xlink" xlink:href="zookeys-742-035-g001.jpg" position="float" orientation="portrait" xlink:type="simple" id="oo_190663.jpg"/></fig><fig id="F2" position="float" orientation="portrait"><label>Figure 2.</label><caption><p>
          <bold>A–E</bold> <italic><tp:taxon-name><tp:taxon-name-part taxon-name-part-type="genus" reg="Macroocula">M.</tp:taxon-name-part> <tp:taxon-name-part taxon-name-part-type="species" reg="magna">magna</tp:taxon-name-part></tp:taxon-name></italic> (Invrea) (♀). <bold>A</bold> Habitus, dorsal view <bold>B</bold> Scape (part), pedicel &amp; F1–3 (F1 indicated) <bold>C</bold> T2 &amp; T3 <bold>D</bold> Pygidium (T6) <bold>E</bold> First and second metasomal segments, lateral view (swelling on S1 indicated).</p></caption><graphic xmlns:xlink="http://www.w3.org/1999/xlink" xlink:href="zookeys-742-035-g002.jpg" position="float" orientation="portrait" xlink:type="simple" id="oo_190664.jpg"/></fig><fig id="F3" position="float" orientation="portrait"><label>Figure 3.</label><caption><p>
          <bold>A–E</bold> <italic><tp:taxon-name><tp:taxon-name-part taxon-name-part-type="genus" reg="Macroocula">M.</tp:taxon-name-part> <tp:taxon-name-part taxon-name-part-type="species" reg="savignyi">savignyi</tp:taxon-name-part></tp:taxon-name></italic> (Klug) (♀). <bold>A</bold> Habitus, dorsal view <bold>B</bold> Scape (part), pedicel &amp; F1–2 (F1 indicated) <bold>C</bold> T2 &amp; T3 <bold>D</bold> Pygidium (T6) <bold>E</bold> First and second metasomal segments, latero-ventral view.</p></caption><graphic xmlns:xlink="http://www.w3.org/1999/xlink" xlink:href="zookeys-742-035-g003.jpg" position="float" orientation="portrait" xlink:type="simple" id="oo_190665.jpg"/></fig><fig id="F4" position="float" orientation="portrait"><label>Figure 4.</label><caption><p>
          <bold>A, C</bold> <italic><tp:taxon-name><tp:taxon-name-part taxon-name-part-type="genus" reg="Macroocula">M.</tp:taxon-name-part> <tp:taxon-name-part taxon-name-part-type="species" reg="andreai">andreai</tp:taxon-name-part></tp:taxon-name></italic> Pagliano (♂) <bold>B, D</bold> <italic><tp:taxon-name><tp:taxon-name-part taxon-name-part-type="genus" reg="Macroocula">M.</tp:taxon-name-part> <tp:taxon-name-part taxon-name-part-type="species" reg="ohli">ohli</tp:taxon-name-part></tp:taxon-name></italic> Pagliano (♂) <bold>A, B</bold> Habitus, dorsal view <bold>C, D</bold> Mid and hind coxae and trochanters (protuberance on trochanters indicated).</p></caption><graphic xmlns:xlink="http://www.w3.org/1999/xlink" xlink:href="zookeys-742-035-g004.jpg" position="float" orientation="portrait" xlink:type="simple" id="oo_190666.jpg"/></fig><fig id="F5" position="float" orientation="portrait"><label>Figure 5.</label><caption><p>
          <bold>A, C, E, F</bold> <italic><tp:taxon-name><tp:taxon-name-part taxon-name-part-type="genus" reg="Macroocula">M.</tp:taxon-name-part> <tp:taxon-name-part taxon-name-part-type="species" reg="khorimensis">khorimensis</tp:taxon-name-part></tp:taxon-name></italic> Soliman &amp; Gadallah (♂) <bold>B, D, G</bold> <italic><tp:taxon-name><tp:taxon-name-part taxon-name-part-type="genus" reg="Macroocula">Macroocula</tp:taxon-name-part> <tp:taxon-name-part taxon-name-part-type="species" reg="zulfiensis">zulfiensis</tp:taxon-name-part></tp:taxon-name></italic> Soliman &amp; Gadallah (♂) <bold>A, B</bold> Head, dorsal view <bold>C, D</bold> Mesosoma, dorsal view <bold>E</bold> Mid and hind coxae and trochanters (protuberance on trochanters indicated) <bold>F &amp; G</bold> Mesosoma, dorsal view.</p></caption><graphic xmlns:xlink="http://www.w3.org/1999/xlink" xlink:href="zookeys-742-035-g005.jpg" position="float" orientation="portrait" xlink:type="simple" id="oo_190667.jpg"/></fig><fig id="F6" position="float" orientation="portrait"><label>Figure 6.</label><caption><p>
          <bold>A–C</bold> <italic><tp:taxon-name><tp:taxon-name-part taxon-name-part-type="genus" reg="Macroocula">M.</tp:taxon-name-part> <tp:taxon-name-part taxon-name-part-type="species" reg="atuberculata">atuberculata</tp:taxon-name-part></tp:taxon-name></italic> Soliman &amp; Gadallah (♂). <bold>A</bold> Habitus, dorsal view <bold>B</bold> Head, frontal view <bold>C</bold> Mid and hind coxae and trochanters (weak protuberance on mid trochanter indicated).</p></caption><graphic xmlns:xlink="http://www.w3.org/1999/xlink" xlink:href="zookeys-742-035-g006.jpg" position="float" orientation="portrait" xlink:type="simple" id="oo_190668.jpg"/></fig><fig id="F7" position="float" orientation="portrait"><label>Figure 7.</label><caption><p>
          <bold>A–C</bold> <italic><tp:taxon-name><tp:taxon-name-part taxon-name-part-type="genus" reg="Macroocula">M.</tp:taxon-name-part> <tp:taxon-name-part taxon-name-part-type="species" reg="nitida">nitida</tp:taxon-name-part></tp:taxon-name></italic> (Bischoff) (♂). <bold>A</bold> Head and mesosoma, dorso-lateral view (strong sloping of mesoscutum indicated) <bold>B</bold> Head, frontal view (malar space indicated) <bold>C</bold> Head and mesosoma, dorsal view.</p></caption><graphic xmlns:xlink="http://www.w3.org/1999/xlink" xlink:href="zookeys-742-035-g007.jpg" position="float" orientation="portrait" xlink:type="simple" id="oo_190669.jpg"/></fig><fig id="F8" position="float" orientation="portrait"><label>Figure 8.</label><caption><p>
          <bold>A–F</bold> <italic><tp:taxon-name><tp:taxon-name-part taxon-name-part-type="genus" reg="Macroocula">M.</tp:taxon-name-part> <tp:taxon-name-part taxon-name-part-type="species" reg="sinaica">sinaica</tp:taxon-name-part></tp:taxon-name></italic> (Invrea) (♂). <bold>A</bold> Habitus, lateral view <bold>B, C</bold> Head, frontal &amp; lateral views respectively <bold>D</bold> Mid and hind coxae and trochanters (protuberance on mid trochanter indicated) <bold>E</bold> T1 &amp; T2 <bold>F</bold> S2 (basal depression indicated).</p></caption><graphic xmlns:xlink="http://www.w3.org/1999/xlink" xlink:href="zookeys-742-035-g008.jpg" position="float" orientation="portrait" xlink:type="simple" id="oo_190670.jpg"/></fig><fig id="F9" position="float" orientation="portrait"><label>Figure 9.</label><caption><p>
          <bold>A–E</bold> <italic><tp:taxon-name><tp:taxon-name-part taxon-name-part-type="genus" reg="Macroocula">M.</tp:taxon-name-part> <tp:taxon-name-part taxon-name-part-type="species" reg="savignyi">savignyi</tp:taxon-name-part></tp:taxon-name></italic> (Klug) (♂). <bold>A</bold> Habitus, lateral view <bold>B</bold> Mid and hind coxae and mid trochanter (protuberance on mid trochanter indicated) <bold>C</bold> T1 &amp; T2 <bold>D</bold> S1 <bold>E</bold> S6–7 (lateral bristles on S6 indicated).</p></caption><graphic xmlns:xlink="http://www.w3.org/1999/xlink" xlink:href="zookeys-742-035-g009.jpg" position="float" orientation="portrait" xlink:type="simple" id="oo_190671.jpg"/></fig><sec sec-type="List of newly described species" id="SECID0ECMAG"><title>List of newly described species</title></sec></tp:treatment-sec><tp:treatment-sec><!--Section generated to contain objects referenced in tp:taxon-treatment.--><fig id="F10" position="float" orientation="portrait"><label>Figure 10.</label><caption><p>
          <bold>A–F</bold> <italic><tp:taxon-name><tp:taxon-name-part taxon-name-part-type="genus" reg="Macroocula">M.</tp:taxon-name-part> <tp:taxon-name-part taxon-name-part-type="species" reg="asirensis">asirensis</tp:taxon-name-part></tp:taxon-name></italic> sp. n. (holotype ♂). <bold>A</bold> Habitus, dorsal view <bold>B &amp; C</bold> Head, frontal &amp; dorsal views respectively <bold>D</bold> Antenna <bold>E</bold> Mid and hind coxae and trochanters (protuberance on mid trochanter indicated) <bold>F</bold> S6–7 (lateral bristles on S6 indicated).</p></caption><graphic xmlns:xlink="http://www.w3.org/1999/xlink" xlink:href="zookeys-742-035-g010.jpg" position="float" orientation="portrait" xlink:type="simple" id="oo_190672.jpg"/></fig><fig id="F12" position="float" orientation="portrait"><label>Figure 12.</label><caption><p>
          <bold>A–H</bold> Male genitalia of <italic><tp:taxon-name><tp:taxon-name-part taxon-name-part-type="genus" reg="Macroocula">Macroocula</tp:taxon-name-part></tp:taxon-name></italic> species (ventral view except for <italic><tp:taxon-name><tp:taxon-name-part taxon-name-part-type="genus" reg="Macroocula">M.</tp:taxon-name-part> <tp:taxon-name-part taxon-name-part-type="species" reg="ohli">ohli</tp:taxon-name-part></tp:taxon-name></italic>, dorsal view). <bold>A</bold> <italic><tp:taxon-name><tp:taxon-name-part taxon-name-part-type="genus" reg="Macroocula">M.</tp:taxon-name-part> <tp:taxon-name-part taxon-name-part-type="species" reg="andreai">andreai</tp:taxon-name-part></tp:taxon-name></italic> Pagliano <bold>B</bold> <italic><tp:taxon-name><tp:taxon-name-part taxon-name-part-type="genus" reg="Macroocula">M.</tp:taxon-name-part> <tp:taxon-name-part taxon-name-part-type="species" reg="ohli">ohli</tp:taxon-name-part></tp:taxon-name></italic> Pagliano <bold>C</bold> <italic><tp:taxon-name><tp:taxon-name-part taxon-name-part-type="genus" reg="Macroocula">M.</tp:taxon-name-part> <tp:taxon-name-part taxon-name-part-type="species" reg="khorimensis">khorimensis</tp:taxon-name-part></tp:taxon-name></italic> Soliman &amp; Gadallah <bold>D</bold> <italic><tp:taxon-name><tp:taxon-name-part taxon-name-part-type="genus" reg="Macroocula">M.</tp:taxon-name-part> <tp:taxon-name-part taxon-name-part-type="species" reg="zulfiensis">zulfiensis</tp:taxon-name-part></tp:taxon-name></italic> Soliman &amp; Gadallah <bold>E</bold> <italic><tp:taxon-name><tp:taxon-name-part taxon-name-part-type="genus" reg="Macroocula">M.</tp:taxon-name-part> <tp:taxon-name-part taxon-name-part-type="species" reg="atuberculata">atuberculata</tp:taxon-name-part></tp:taxon-name></italic> Soliman &amp; Gadallah <bold>F</bold> <italic><tp:taxon-name><tp:taxon-name-part taxon-name-part-type="genus" reg="Macroocula">M.</tp:taxon-name-part> <tp:taxon-name-part taxon-name-part-type="species" reg="sinaica">sinaica</tp:taxon-name-part></tp:taxon-name></italic> (Invrea) <bold>G</bold> <italic><tp:taxon-name><tp:taxon-name-part taxon-name-part-type="genus" reg="Macroocula">M.</tp:taxon-name-part> <tp:taxon-name-part taxon-name-part-type="species" reg="savignyi">savignyi</tp:taxon-name-part></tp:taxon-name></italic> (Klug) <bold>H</bold> <italic><tp:taxon-name><tp:taxon-name-part taxon-name-part-type="genus" reg="Macroocula">M.</tp:taxon-name-part> <tp:taxon-name-part taxon-name-part-type="species" reg="asirensis">asirensis</tp:taxon-name-part></tp:taxon-name></italic> sp. n. (paratype).</p></caption><graphic xmlns:xlink="http://www.w3.org/1999/xlink" xlink:href="zookeys-742-035-g012.jpg" position="float" orientation="portrait" xlink:type="simple" id="oo_190674.jpg"/></fig><fig id="F11" position="float" orientation="portrait"><label>Figure 11.</label><caption><p>
          <bold>A–C</bold> <italic><tp:taxon-name><tp:taxon-name-part taxon-name-part-type="genus" reg="Macroocula">M.</tp:taxon-name-part> <tp:taxon-name-part taxon-name-part-type="species" reg="asirensis">asirensis</tp:taxon-name-part></tp:taxon-name></italic> sp. n. (holotype ♂). <bold>A</bold> Mesosoma, dorsal view <bold>B</bold> T1–3 <bold>C</bold> S1–3.</p></caption><graphic xmlns:xlink="http://www.w3.org/1999/xlink" xlink:href="zookeys-742-035-g011.jpg" position="float" orientation="portrait" xlink:type="simple" id="oo_190673.jpg"/></fig></tp:treatment-sec><ref-list><ref id="B6"><mixed-citation xmlns:xlink="http://www.w3.org/1999/xlink" xlink:type="simple">
          <person-group><name name-style="western"><surname>Pagliano</surname><given-names>G</given-names></name></person-group> (<year>2002</year>) <article-title>Revisione della sottofamiglia <tp:taxon-name><tp:taxon-name-part taxon-name-part-type="subfamily">Apterogyninae</tp:taxon-name-part></tp:taxon-name> (<tp:taxon-name><tp:taxon-name-part taxon-name-part-type="order">Hymenoptera</tp:taxon-name-part></tp:taxon-name>: <tp:taxon-name><tp:taxon-name-part taxon-name-part-type="family">Bradynobaenidae</tp:taxon-name-part></tp:taxon-name>).</article-title> <source>Museo Regionale di Scienze Naturali di Torino, Monografie</source> <volume>34</volume>: <fpage>1</fpage>–<lpage>387</lpage>.</mixed-citation></ref><ref id="B7"><mixed-citation xmlns:xlink="http://www.w3.org/1999/xlink" xlink:type="simple">
          <person-group><name name-style="western"><surname>Pagliano</surname><given-names>G</given-names></name></person-group> (<year>2008</year>) <article-title>Order <tp:taxon-name><tp:taxon-name-part taxon-name-part-type="order">Hymenoptera</tp:taxon-name-part></tp:taxon-name>, family <tp:taxon-name><tp:taxon-name-part taxon-name-part-type="family">Bradynobaenidae</tp:taxon-name-part></tp:taxon-name>.</article-title> <source>Arthropod Fauna UAE</source> <volume>1</volume>: <fpage>393</fpage>–<lpage>402</lpage>.</mixed-citation></ref><ref id="B3"><mixed-citation xmlns:xlink="http://www.w3.org/1999/xlink" xlink:type="simple">
          <person-group><name name-style="western"><surname>Gadallah</surname><given-names>NS</given-names></name><name name-style="western"><surname>Al</surname><given-names>Dhafer HM</given-names></name><name name-style="western"><surname>Aldryhim</surname><given-names>NY</given-names></name><name name-style="western"><surname>Fadl</surname><given-names>H</given-names></name><name name-style="western"><surname>Elgharabawy</surname><given-names>AA</given-names></name><name name-style="western"><surname>Paglaino</surname><given-names>G</given-names></name></person-group> (<year>2014</year>) <article-title><tp:taxon-name><tp:taxon-name-part taxon-name-part-type="subfamily">Apterogyninae</tp:taxon-name-part></tp:taxon-name> (<tp:taxon-name><tp:taxon-name-part taxon-name-part-type="order">Hymenoptera</tp:taxon-name-part></tp:taxon-name>: <tp:taxon-name><tp:taxon-name-part taxon-name-part-type="family">Bradynobaenidae</tp:taxon-name-part></tp:taxon-name>: <tp:taxon-name><tp:taxon-name-part taxon-name-part-type="subfamily">Apterogyninae</tp:taxon-name-part></tp:taxon-name>) from Saudi Arabia, with description of a new species.</article-title> <source>Zootaxa</source> <volume>3754</volume>: <fpage>491</fpage>–<lpage>497</lpage>. <ext-link xlink:type="simple" ext-link-type="doi" xlink:href="10.11646/zootaxa.3754.4.10">https://dx.doi.org/10.11646/zootaxa.3754.4.10</ext-link></mixed-citation></ref><ref id="B4"><mixed-citation xmlns:xlink="http://www.w3.org/1999/xlink" xlink:type="simple">
          <person-group><name name-style="western"><surname>Gadallah</surname><given-names>NS</given-names></name><name name-style="western"><surname>Soliman</surname><given-names>AM</given-names></name><name name-style="western"><surname>Al</surname><given-names>Shahat AM</given-names></name><name name-style="western"><surname>Hosni</surname><given-names>MT</given-names></name></person-group> (<year>2015</year>) <article-title>The genus <italic><tp:taxon-name><tp:taxon-name-part taxon-name-part-type="genus">Macroocula</tp:taxon-name-part></tp:taxon-name></italic> Panfilov in Egypt, with two new species (<tp:taxon-name><tp:taxon-name-part taxon-name-part-type="order">Hymenoptera</tp:taxon-name-part></tp:taxon-name>: <tp:taxon-name><tp:taxon-name-part taxon-name-part-type="family">Bradynobaenidae</tp:taxon-name-part></tp:taxon-name>: <tp:taxon-name><tp:taxon-name-part taxon-name-part-type="subfamily">Apterogyninae</tp:taxon-name-part></tp:taxon-name>).</article-title> <source>Zootaxa</source> <volume>4018</volume>: <fpage>396</fpage>–<lpage>410</lpage>. <ext-link xlink:type="simple" ext-link-type="doi" xlink:href="10.11646/zootaxa.4018.3.4">https://dx.doi.org/10.11646/zootaxa.4018.3.4</ext-link></mixed-citation></ref><ref id="B10"><mixed-citation xmlns:xlink="http://www.w3.org/1999/xlink" xlink:type="simple">
          <person-group><name name-style="western"><surname>Soliman</surname><given-names>AM</given-names></name><name name-style="western"><surname>Gadallah</surname><given-names>NS</given-names></name><name name-style="western"><surname>Al</surname><given-names>Dhafer HM</given-names></name></person-group> (<year>2016</year>) <article-title>Three new species of the genus <italic><tp:taxon-name><tp:taxon-name-part taxon-name-part-type="genus">Macroocula</tp:taxon-name-part></tp:taxon-name></italic> Panfilov (<tp:taxon-name><tp:taxon-name-part taxon-name-part-type="order">Hymenoptera</tp:taxon-name-part></tp:taxon-name>: <tp:taxon-name><tp:taxon-name-part taxon-name-part-type="family">Bradynobaenidae</tp:taxon-name-part></tp:taxon-name>: <tp:taxon-name><tp:taxon-name-part taxon-name-part-type="subfamily">Apterogyninae</tp:taxon-name-part></tp:taxon-name>) from Saudi Arabia.</article-title> <source>Turkish Journal of Zoology</source> <volume>40</volume>: <fpage>1</fpage>–<lpage>11</lpage>. <ext-link xlink:type="simple" ext-link-type="doi" xlink:href="10.3906/zoo-1508-47">https://dx.doi.org/10.3906/zoo-1508-47</ext-link></mixed-citation></ref></ref-list></tp:taxon-treatment>
