# Supplementary material for: An illustrated key to the Saudi Arabian species of the genus Macroocula Panfilov, 1954, with the description of a new species and the previously unknown female of M. andreai Pagliano (Hymenoptera, Bradynobaenidae, Apterogyninae)
Source: Zookeys. 2018 Mar 12;(742):35–56. doi: 10.3897/zookeys.742.22854 (PMC5904544; doi:10.3897/zookeys.742.22854)
Supplement: XML Treatment for Macroocula asirensis [file zookeys.742.22854-treatment2.xml]

<!DOCTYPE tp:taxon-treatment
  PUBLIC "-//TaxonX//DTD Taxonomic Treatment Publishing DTD v0 20100105//EN" "tax-treatment-NSO.dtd">
<tp:taxon-treatment xmlns:tp="http://www.plazi.org/taxpub"><tp:treatment-meta><kwd-group><label>Taxon classification</label><kwd><named-content xmlns:xlink="http://www.w3.org/1999/xlink" content-type="kingdom">Animalia</named-content></kwd><kwd><named-content xmlns:xlink="http://www.w3.org/1999/xlink" content-type="order">Hymenoptera</named-content></kwd><kwd><named-content xmlns:xlink="http://www.w3.org/1999/xlink" content-type="family">Bradynobaenidae</named-content></kwd></kwd-group><mixed-citation publication-type="journal"><person-group><name><surname>Soliman</surname><given-names>Ahmed M.</given-names></name><name><surname>Gadallah</surname><given-names>Neveen S.</given-names></name><name><surname>Dhafer</surname><given-names>Hathal Mohammed Al</given-names></name></person-group><article-title>An illustrated key to the Saudi Arabian species of the genus <italic><tp:taxon-name><tp:taxon-name-part taxon-name-part-type="genus" reg="Macroocula">Macroocula</tp:taxon-name-part></tp:taxon-name></italic> Panfilov, 1954, with the description of a new species and the previously unknown female of <italic><tp:taxon-name><tp:taxon-name-part taxon-name-part-type="genus" reg="Macroocula">M.</tp:taxon-name-part> <tp:taxon-name-part taxon-name-part-type="species" reg="andreai">andreai</tp:taxon-name-part></tp:taxon-name></italic> Pagliano (<tp:taxon-name><tp:taxon-name-part taxon-name-part-type="order">Hymenoptera</tp:taxon-name-part></tp:taxon-name>, <tp:taxon-name><tp:taxon-name-part taxon-name-part-type="family">Bradynobaenidae</tp:taxon-name-part></tp:taxon-name>, <tp:taxon-name><tp:taxon-name-part taxon-name-part-type="subfamily">Apterogyninae</tp:taxon-name-part></tp:taxon-name>)</article-title><source>Zookeys</source><day>12</day><month>3</month><year>2018</year><volume>2018</volume><issue>742</issue><fpage>35</fpage><lpage>56</lpage><pub-id pub-id-type="doi">10.3897/zookeys.742.22854</pub-id></mixed-citation></tp:treatment-meta><tp:nomenclature><tp:taxon-name>
            <tp:taxon-name-part taxon-name-part-type="genus" reg="Macroocula">Macroocula</tp:taxon-name-part>
            <tp:taxon-name-part taxon-name-part-type="species" reg="asirensis">asirensis</tp:taxon-name-part>
            <object-id xmlns:xlink="http://www.w3.org/1999/xlink" content-type="zoobank" xlink:type="simple">http://zoobank.org/1362CD8F-FB1D-452C-9533-DD9CC628C743</object-id>
          </tp:taxon-name><tp:taxon-authority>Gadallah &amp; Soliman</tp:taxon-authority><tp:taxon-status xmlns:xlink="http://www.w3.org/1999/xlink" xlink:type="simple">sp. n.</tp:taxon-status><xref ref-type="fig" rid="F10">Figs 10A–F</xref><xref ref-type="fig" rid="F11">, 11A–C</xref><xref ref-type="fig" rid="F12">, 12H</xref></tp:nomenclature><tp:treatment-sec sec-type="material" id="SECID0E2NAG"><title>Material examined.</title><p>Holotype ♂: Saudi Arabia, Saloos Al-Manzar, Wadi Baqrah (<bold>Asir</bold>) [<named-content xmlns:xlink="http://www.w3.org/1999/xlink" content-type="dwc:verbatimCoordinates" xlink:type="simple"><named-content content-type="geo-json" specific-use="{&#34;type&#34;:&#34;Point&#34;,&#34;coordinates&#34;:[42.018056,18.791667]}" id="NCID0EGOAG" xlink:type="simple">18°47'30"N, 42°01'05"E</named-content></named-content>, Alt. 422 m], light trap, 4.XI.2013, leg. Al Dhafer et al. [<bold><named-content xmlns:xlink="http://www.w3.org/1999/xlink" content-type="dwc:institutional_code" xlink:type="simple">KSMA</named-content></bold>]. Paratypes 1♂: Saudi Arabia, Almagardah, Wadi Yebah (<bold>Asir</bold>) [<named-content xmlns:xlink="http://www.w3.org/1999/xlink" content-type="dwc:verbatimCoordinates" xlink:type="simple"><named-content content-type="geo-json" specific-use="{&#34;type&#34;:&#34;Point&#34;,&#34;coordinates&#34;:[41.810556,19.271111]}" id="NCID0EWOAG" xlink:type="simple">19°16'16"N, 41°48'38"E</named-content></named-content>, Alt. 402 m], light trap, 12.III.2012, leg. Abdeldayem M. &amp; Eltorkey A. [<bold><named-content xmlns:xlink="http://www.w3.org/1999/xlink" content-type="dwc:institutional_code" xlink:type="simple">KSMA</named-content></bold>]; 1♂: Saudi Arabia, Saloos Al-Manzar, Wadi Baqrah (<bold>Asir</bold>) [<named-content xmlns:xlink="http://www.w3.org/1999/xlink" content-type="dwc:verbatimCoordinates" xlink:type="simple"><named-content content-type="geo-json" specific-use="{&#34;type&#34;:&#34;Point&#34;,&#34;coordinates&#34;:[41.971667,18.790000]}" id="NCID0EGPAG" xlink:type="simple">18°47'24"N, 41°58'18"E</named-content></named-content>, Alt. 331 m], light trap, 13.III.2012, Abdeldayem M. &amp; Eltorkey A. [<bold><named-content xmlns:xlink="http://www.w3.org/1999/xlink" content-type="dwc:institutional_code" xlink:type="simple">EFC</named-content></bold>]; 1♂: Saudi Arabia, Wadi Targ (<bold>Asir</bold>) [<named-content xmlns:xlink="http://www.w3.org/1999/xlink" content-type="dwc:verbatimCoordinates" xlink:type="simple"><named-content content-type="geo-json" specific-use="{&#34;type&#34;:&#34;Point&#34;,&#34;coordinates&#34;:[42.300278,19.622778]}" id="NCID0EWPAG" xlink:type="simple">19°37'22"N, 42°18'01"E</named-content></named-content>, Alt. 1317 m], light trap, 14.III.2012, leg. Al Dhafer H. &amp; Fadl H. [<bold><named-content xmlns:xlink="http://www.w3.org/1999/xlink" content-type="dwc:institutional_code" xlink:type="simple">KSMA</named-content></bold>]; 1♂: Saudi Arabia, Almagardah, Wadi Yebah (<bold>Asir</bold>) [<named-content xmlns:xlink="http://www.w3.org/1999/xlink" content-type="dwc:verbatimCoordinates" xlink:type="simple"><named-content content-type="geo-json" specific-use="{&#34;type&#34;:&#34;Point&#34;,&#34;coordinates&#34;:[41.787500,19.248056]}" id="NCID0EGQAG" xlink:type="simple">19°14'53"N, 41°47'15"E</named-content></named-content>, Alt. 402 m], light trap, 11.X.2013, leg. Khan S. [<bold><named-content xmlns:xlink="http://www.w3.org/1999/xlink" content-type="dwc:institutional_code" xlink:type="simple">KSMA</named-content></bold>].</p></tp:treatment-sec><tp:treatment-sec sec-type="diagnosis" id="SECID0ERQAG"><title>Diagnosis.</title><p>Head, mesosoma and first metasomal segment yellow; mid trochanter with triangular protuberance, pointed apically; T2 gently sloping posteriorly, with longitudinally stretched, narrow punctures, the interspaces with long ridges; S1 transversely ridged; lateral bristles on S6 sparse, fine and pale in colour, hardly differentiated from adjacent pale setae; parameres without lateral flange, evenly rounded at the level of cuspis.</p></tp:treatment-sec><tp:treatment-sec sec-type="description" id="SECID0EWQAG"><title>Description.</title><p>MALE (holotype). Body length 16.5 mm; fore wing length 12 mm.</p><p>
            <italic>Colour</italic> (Figs <xref ref-type="fig" rid="F10">10A–F</xref>, <xref ref-type="fig" rid="F11">11C</xref>). Head including antenna and basal half of mandible, mesosoma and first and last visible (the 7<sup>th</sup>) metasomal segments yellow; remaining segments of metasoma brown to black, 6<sup>th</sup> and 7<sup>th</sup> segments yellowish; apical half of mandible and median terminal hook reddish-brown (chestnut); palpi and legs yellow; fore tibial spur yellow, mid and hind spurs waxy white; wings hyaline, fore wing with veins pale yellow and stigma reddish. Body including legs and scape of antenna densely clothed with long, erect to suberect pale setae; S2–S6 apically with fringe of long erect setae restricted to median third of the sternites; S6 laterally with sparse, fine, pale bristles.</p><p>
            <italic>Head</italic> (Fig. <xref ref-type="fig" rid="F10">10A–D</xref>). Dorsally as wide as maximal width of mesosoma at mesopleuron; face and vertex finely sparsely punctate, except along inner ocular orbit punctures are denser; vertex slightly swollen postero-laterally; ocelli distinctly large; OOD about 0.4× IOD; malar space distinctly short, about 0.3× MOD; clypeus convex, with free margin straight; gena nearly smooth, with widely scattered punctures along the outer ocular orbit; mandible slender, pointed apically and edentate (simple); scape of antenna slightly shorter than wide; F1 5× as long as wide, 1.2× as long as F2; F3 as long as F2.</p><p>
            <italic>Mesosoma</italic> (Figs <xref ref-type="fig" rid="F10">10E</xref>, <xref ref-type="fig" rid="F11">11A</xref>). Pronotum foveate-reticulate dorsolaterally, with lateral face horizontally ridged; mesoscutum and scutellum sparsely punctate, punctures 1-2 diameters apart, denser at borders; mesoscutum with longitudinal median smooth stripe and complete notauli that are widely divergent anteriorly; tegula smooth; propodeum foveate-reticulate on dorsal and lateral faces, posterior face transversely ridged. Mesopleuron foveate-reticulate dorsally, sparsely punctate ventrally; metapleuron smooth below spiracle; metasternum with three longitudinal carinae “median carina is the strongest”, bidentate in front of hind coxae, space between denticles U-shaped. Fore wing with brachial cell as long as wide, scarcely shorter than anterior vein of cubital cell; hind wings with 8 hamuli. Mid trochanter ventrally with well developed, triangular (pointed apically) protuberance, hind trochanter evenly arched, without a protuberance.</p><p>
            <italic>Metasoma</italic> (Figs <xref ref-type="fig" rid="F10">10F</xref>, <xref ref-type="fig" rid="F11">11B, C</xref>). T1 subcylindrical, distinctly longer than its maximal width (1.35×), irregularly rugose; T2 pear-shaped, slightly longer than its maximal <!--PageBreak--><!--PageBreak-->width (1.12×), gently sloping posteriorly, with punctures strongly stretched (narrow), the interspaces with long ridges; T3 as T2, punctures 1–2 diameters apart on disc; T4–T7 punctulate; S1 transversely ridged; S2 medially depressed along basal two-thirds, laterally largely ellipsoid punctate; S3 sparsely punctate, with double row of punctures along posterior margin; S4–S6 finely punctate-subreticulate; S6 laterally with sparse, fine, pale bristles, hardly distinguished from adjacent pale setae.</p><p>
            <italic>Genitalia</italic> (Fig. <xref ref-type="fig" rid="F12">12H</xref>). Generally densely setose, gently widened medially, about 1.9× as long as its maximal width; parameres finger-like on apical third, rounded at apex, as long as aedeagus, densely setose along its inner and outer sides as well as in the area surrounding volsella; cuspis of volsella in ventral view lobe-like, densely setose along its whole surface; digitus distinctly longer than cuspis and about 0.6× as long as aedeagus, with scattered setae on outer face.</p><p>
            <bold>Female.</bold> Unknown.</p></tp:treatment-sec><tp:treatment-sec sec-type="etymology" id="SECID0E3SAG"><title>Etymology.</title><p>The species epithet <italic><tp:taxon-name><tp:taxon-name-part taxon-name-part-type="genus" reg="Macroocula"/><tp:taxon-name-part taxon-name-part-type="species" reg="asirensis">asirensis</tp:taxon-name-part></tp:taxon-name></italic> refers to Asir region where the specimens were collected.</p></tp:treatment-sec><tp:treatment-sec sec-type="distribution" id="SECID0EMTAG"><title>Distribution.</title><p>Saudi Arabia (Asir region).</p></tp:treatment-sec><tp:treatment-sec sec-type="remarks" id="SECID0ERTAG"><title>Remarks.</title><p>The new species, <italic><tp:taxon-name><tp:taxon-name-part taxon-name-part-type="genus" reg="Macroocula">Macroocula</tp:taxon-name-part> <tp:taxon-name-part taxon-name-part-type="species" reg="asirensis">asirensis</tp:taxon-name-part></tp:taxon-name></italic> sp. n., is very similar to <italic><tp:taxon-name><tp:taxon-name-part taxon-name-part-type="genus" reg="Macroocula">M.</tp:taxon-name-part> <tp:taxon-name-part taxon-name-part-type="species" reg="savignyi">savignyi</tp:taxon-name-part></tp:taxon-name></italic> (Klug) from which it differs mainly in the following aspects: head, mesosoma and first metasomal segment yellow (Fig. <xref ref-type="fig" rid="F10">10A</xref>) (in <italic><tp:taxon-name><tp:taxon-name-part taxon-name-part-type="genus" reg="Macroocula"/><tp:taxon-name-part taxon-name-part-type="species" reg="savignyi">savignyi</tp:taxon-name-part></tp:taxon-name></italic> darker, ferruginous-red: Fig. <xref ref-type="fig" rid="F9">9A</xref>); protuberance on mid trochanter pointed apically (Fig. <xref ref-type="fig" rid="F10">10E</xref>) (blunt in <italic><tp:taxon-name><tp:taxon-name-part taxon-name-part-type="genus" reg="Macroocula"/><tp:taxon-name-part taxon-name-part-type="species" reg="savignyi">savignyi</tp:taxon-name-part></tp:taxon-name></italic>: Fig. <xref ref-type="fig" rid="F9">9B</xref>); T2 gently sloping at posterior margin, with longitudinally stretched, narrow punctures, the interspaces with long ridges (Fig. <xref ref-type="fig" rid="F11">11B</xref>) (in <italic><tp:taxon-name><tp:taxon-name-part taxon-name-part-type="genus" reg="Macroocula"/><tp:taxon-name-part taxon-name-part-type="species" reg="savignyi">savignyi</tp:taxon-name-part></tp:taxon-name></italic>, T2 abruptly sloping posteriorly, with normal punctures and short ridges in between: Fig. <xref ref-type="fig" rid="F9">9C</xref>); S1 transversely ridged (Fig. <xref ref-type="fig" rid="F11">11C</xref>) (foveate in <italic><tp:taxon-name><tp:taxon-name-part taxon-name-part-type="genus" reg="Macroocula"/><tp:taxon-name-part taxon-name-part-type="species" reg="savignyi">savignyi</tp:taxon-name-part></tp:taxon-name></italic>: Fig. <xref ref-type="fig" rid="F9">9D</xref>); lateral bristles on S6 sparse, fine and pale in colour, hardly differentiated from adjacent pale setae (Fig. <xref ref-type="fig" rid="F10">10F</xref>) (in <italic><tp:taxon-name><tp:taxon-name-part taxon-name-part-type="genus" reg="Macroocula"/><tp:taxon-name-part taxon-name-part-type="species" reg="savignyi">savignyi</tp:taxon-name-part></tp:taxon-name></italic> dense, stout and dark in colour “red”, distinctly differentiated from adjacent pale setae: Fig. <xref ref-type="fig" rid="F9">9E</xref>); parameres without lateral flange (Fig. <xref ref-type="fig" rid="F12">12H</xref>) (in <italic><tp:taxon-name><tp:taxon-name-part taxon-name-part-type="genus" reg="Macroocula"/><tp:taxon-name-part taxon-name-part-type="species" reg="savignyi">savignyi</tp:taxon-name-part></tp:taxon-name></italic> parameres laterally with rounded flange at the level of cuspis: Fig. <xref ref-type="fig" rid="F12">12G</xref>); genitalia densely setose on parameres and cuspis (in <italic><tp:taxon-name><tp:taxon-name-part taxon-name-part-type="genus" reg="Macroocula"/><tp:taxon-name-part taxon-name-part-type="species" reg="savignyi">savignyi</tp:taxon-name-part></tp:taxon-name></italic> setae noticeably less dense); digitus of volsella with scattered setae on outer face but still denser than in <italic><tp:taxon-name><tp:taxon-name-part taxon-name-part-type="genus" reg="Macroocula"/><tp:taxon-name-part taxon-name-part-type="species" reg="savignyi">savignyi</tp:taxon-name-part></tp:taxon-name></italic>.</p></tp:treatment-sec><tp:treatment-sec><!--Section generated to contain objects referenced in tp:taxon-treatment.--><fig id="F10" position="float" orientation="portrait"><label>Figure 10.</label><caption><p>
          <bold>A–F</bold> <italic><tp:taxon-name><tp:taxon-name-part taxon-name-part-type="genus" reg="Macroocula">M.</tp:taxon-name-part> <tp:taxon-name-part taxon-name-part-type="species" reg="asirensis">asirensis</tp:taxon-name-part></tp:taxon-name></italic> sp. n. (holotype ♂). <bold>A</bold> Habitus, dorsal view <bold>B &amp; C</bold> Head, frontal &amp; dorsal views respectively <bold>D</bold> Antenna <bold>E</bold> Mid and hind coxae and trochanters (protuberance on mid trochanter indicated) <bold>F</bold> S6–7 (lateral bristles on S6 indicated).</p></caption><graphic xmlns:xlink="http://www.w3.org/1999/xlink" xlink:href="zookeys-742-035-g010.jpg" position="float" orientation="portrait" xlink:type="simple" id="oo_190672.jpg"/></fig><fig id="F11" position="float" orientation="portrait"><label>Figure 11.</label><caption><p>
          <bold>A–C</bold> <italic><tp:taxon-name><tp:taxon-name-part taxon-name-part-type="genus" reg="Macroocula">M.</tp:taxon-name-part> <tp:taxon-name-part taxon-name-part-type="species" reg="asirensis">asirensis</tp:taxon-name-part></tp:taxon-name></italic> sp. n. (holotype ♂). <bold>A</bold> Mesosoma, dorsal view <bold>B</bold> T1–3 <bold>C</bold> S1–3.</p></caption><graphic xmlns:xlink="http://www.w3.org/1999/xlink" xlink:href="zookeys-742-035-g011.jpg" position="float" orientation="portrait" xlink:type="simple" id="oo_190673.jpg"/></fig><fig id="F12" position="float" orientation="portrait"><label>Figure 12.</label><caption><p>
          <bold>A–H</bold> Male genitalia of <italic><tp:taxon-name><tp:taxon-name-part taxon-name-part-type="genus" reg="Macroocula">Macroocula</tp:taxon-name-part></tp:taxon-name></italic> species (ventral view except for <italic><tp:taxon-name><tp:taxon-name-part taxon-name-part-type="genus" reg="Macroocula">M.</tp:taxon-name-part> <tp:taxon-name-part taxon-name-part-type="species" reg="ohli">ohli</tp:taxon-name-part></tp:taxon-name></italic>, dorsal view). <bold>A</bold> <italic><tp:taxon-name><tp:taxon-name-part taxon-name-part-type="genus" reg="Macroocula">M.</tp:taxon-name-part> <tp:taxon-name-part taxon-name-part-type="species" reg="andreai">andreai</tp:taxon-name-part></tp:taxon-name></italic> Pagliano <bold>B</bold> <italic><tp:taxon-name><tp:taxon-name-part taxon-name-part-type="genus" reg="Macroocula">M.</tp:taxon-name-part> <tp:taxon-name-part taxon-name-part-type="species" reg="ohli">ohli</tp:taxon-name-part></tp:taxon-name></italic> Pagliano <bold>C</bold> <italic><tp:taxon-name><tp:taxon-name-part taxon-name-part-type="genus" reg="Macroocula">M.</tp:taxon-name-part> <tp:taxon-name-part taxon-name-part-type="species" reg="khorimensis">khorimensis</tp:taxon-name-part></tp:taxon-name></italic> Soliman &amp; Gadallah <bold>D</bold> <italic><tp:taxon-name><tp:taxon-name-part taxon-name-part-type="genus" reg="Macroocula">M.</tp:taxon-name-part> <tp:taxon-name-part taxon-name-part-type="species" reg="zulfiensis">zulfiensis</tp:taxon-name-part></tp:taxon-name></italic> Soliman &amp; Gadallah <bold>E</bold> <italic><tp:taxon-name><tp:taxon-name-part taxon-name-part-type="genus" reg="Macroocula">M.</tp:taxon-name-part> <tp:taxon-name-part taxon-name-part-type="species" reg="atuberculata">atuberculata</tp:taxon-name-part></tp:taxon-name></italic> Soliman &amp; Gadallah <bold>F</bold> <italic><tp:taxon-name><tp:taxon-name-part taxon-name-part-type="genus" reg="Macroocula">M.</tp:taxon-name-part> <tp:taxon-name-part taxon-name-part-type="species" reg="sinaica">sinaica</tp:taxon-name-part></tp:taxon-name></italic> (Invrea) <bold>G</bold> <italic><tp:taxon-name><tp:taxon-name-part taxon-name-part-type="genus" reg="Macroocula">M.</tp:taxon-name-part> <tp:taxon-name-part taxon-name-part-type="species" reg="savignyi">savignyi</tp:taxon-name-part></tp:taxon-name></italic> (Klug) <bold>H</bold> <italic><tp:taxon-name><tp:taxon-name-part taxon-name-part-type="genus" reg="Macroocula">M.</tp:taxon-name-part> <tp:taxon-name-part taxon-name-part-type="species" reg="asirensis">asirensis</tp:taxon-name-part></tp:taxon-name></italic> sp. n. (paratype).</p></caption><graphic xmlns:xlink="http://www.w3.org/1999/xlink" xlink:href="zookeys-742-035-g012.jpg" position="float" orientation="portrait" xlink:type="simple" id="oo_190674.jpg"/></fig><fig id="F9" position="float" orientation="portrait"><label>Figure 9.</label><caption><p>
          <bold>A–E</bold> <italic><tp:taxon-name><tp:taxon-name-part taxon-name-part-type="genus" reg="Macroocula">M.</tp:taxon-name-part> <tp:taxon-name-part taxon-name-part-type="species" reg="savignyi">savignyi</tp:taxon-name-part></tp:taxon-name></italic> (Klug) (♂). <bold>A</bold> Habitus, lateral view <bold>B</bold> Mid and hind coxae and mid trochanter (protuberance on mid trochanter indicated) <bold>C</bold> T1 &amp; T2 <bold>D</bold> S1 <bold>E</bold> S6–7 (lateral bristles on S6 indicated).</p></caption><graphic xmlns:xlink="http://www.w3.org/1999/xlink" xlink:href="zookeys-742-035-g009.jpg" position="float" orientation="portrait" xlink:type="simple" id="oo_190671.jpg"/></fig></tp:treatment-sec></tp:taxon-treatment>
