# Supplementary material for: An illustrated key to the Saudi Arabian species of the genus Macroocula Panfilov, 1954, with the description of a new species and the previously unknown female of M. andreai Pagliano (Hymenoptera, Bradynobaenidae, Apterogyninae)
Source: Zookeys. 2018 Mar 12;(742):35–56. doi: 10.3897/zookeys.742.22854 (PMC5904544; doi:10.3897/zookeys.742.22854)
Supplement: XML Treatment for Macroocula andreai [file zookeys.742.22854-treatment3.xml]

<!DOCTYPE tp:taxon-treatment
  PUBLIC "-//TaxonX//DTD Taxonomic Treatment Publishing DTD v0 20100105//EN" "tax-treatment-NSO.dtd">
<tp:taxon-treatment xmlns:tp="http://www.plazi.org/taxpub"><tp:treatment-meta><kwd-group><label>Taxon classification</label><kwd><named-content xmlns:xlink="http://www.w3.org/1999/xlink" content-type="kingdom">Animalia</named-content></kwd><kwd><named-content xmlns:xlink="http://www.w3.org/1999/xlink" content-type="order">Hymenoptera</named-content></kwd><kwd><named-content xmlns:xlink="http://www.w3.org/1999/xlink" content-type="family">Bradynobaenidae</named-content></kwd></kwd-group><mixed-citation publication-type="journal"><person-group><name><surname>Soliman</surname><given-names>Ahmed M.</given-names></name><name><surname>Gadallah</surname><given-names>Neveen S.</given-names></name><name><surname>Dhafer</surname><given-names>Hathal Mohammed Al</given-names></name></person-group><article-title>An illustrated key to the Saudi Arabian species of the genus <italic><tp:taxon-name><tp:taxon-name-part taxon-name-part-type="genus" reg="Macroocula">Macroocula</tp:taxon-name-part></tp:taxon-name></italic> Panfilov, 1954, with the description of a new species and the previously unknown female of <italic><tp:taxon-name><tp:taxon-name-part taxon-name-part-type="genus" reg="Macroocula">M.</tp:taxon-name-part> <tp:taxon-name-part taxon-name-part-type="species" reg="andreai">andreai</tp:taxon-name-part></tp:taxon-name></italic> Pagliano (<tp:taxon-name><tp:taxon-name-part taxon-name-part-type="order">Hymenoptera</tp:taxon-name-part></tp:taxon-name>, <tp:taxon-name><tp:taxon-name-part taxon-name-part-type="family">Bradynobaenidae</tp:taxon-name-part></tp:taxon-name>, <tp:taxon-name><tp:taxon-name-part taxon-name-part-type="subfamily">Apterogyninae</tp:taxon-name-part></tp:taxon-name>)</article-title><source>Zookeys</source><day>12</day><month>3</month><year>2018</year><volume>2018</volume><issue>742</issue><fpage>35</fpage><lpage>56</lpage><pub-id pub-id-type="doi">10.3897/zookeys.742.22854</pub-id></mixed-citation></tp:treatment-meta><tp:nomenclature><tp:taxon-name>
            <tp:taxon-name-part taxon-name-part-type="genus" reg="Macroocula">Macroocula</tp:taxon-name-part>
            <tp:taxon-name-part taxon-name-part-type="species" reg="andreai">andreai</tp:taxon-name-part>
          </tp:taxon-name><tp:taxon-authority>Pagliano, 2002</tp:taxon-authority><xref ref-type="fig" rid="F1">Female: Fig. 1A–F</xref><xref ref-type="fig" rid="F4">; Male: Figs 4A, C</xref><xref ref-type="fig" rid="F12">, 12A</xref><!--PageBreak--><!--PageBreak--><tp:nomenclature-citation-list><tp:nomenclature-citation><tp:taxon-name>
                <tp:taxon-name-part taxon-name-part-type="genus" reg="Macroocula">Macroocula</tp:taxon-name-part> <tp:taxon-name-part taxon-name-part-type="species" reg="andreai">andreai</tp:taxon-name-part></tp:taxon-name><comment>Pagliano, 2002: 144.</comment></tp:nomenclature-citation></tp:nomenclature-citation-list></tp:nomenclature><tp:treatment-sec sec-type="material" id="SECID0EM1AG"><title>Material examined.</title><p>1♀: Saudi Arabia, Wadi Reem (<bold>Jazan</bold>) [<named-content xmlns:xlink="http://www.w3.org/1999/xlink" content-type="dwc:verbatimCoordinates" xlink:type="simple"><named-content content-type="geo-json" specific-use="{&#34;type&#34;:&#34;Point&#34;,&#34;coordinates&#34;:[42.275833,17.877500]}" id="NCID0EX1AG" xlink:type="simple">17°52'39"N, 42°16'33"E</named-content></named-content>, Alt. 196 m], hand picking at night, 18.XI.2015, leg. Ahmed M. Soliman [<bold><named-content xmlns:xlink="http://www.w3.org/1999/xlink" content-type="dwc:institutional_code" xlink:type="simple">KSMA</named-content></bold>]; 55♂: Saudi Arabia, Wadi Reem (<bold>Jazan</bold>) [<named-content xmlns:xlink="http://www.w3.org/1999/xlink" content-type="dwc:verbatimCoordinates" xlink:type="simple"><named-content content-type="geo-json" specific-use="{&#34;type&#34;:&#34;Point&#34;,&#34;coordinates&#34;:[42.275833,17.877500]}" id="NCID0EH2AG" xlink:type="simple">17°52'39"N, 42°16'33"E</named-content></named-content>, Alt. 196 m], light trap, 18.XI.2015, leg. Ahmed M. Soliman [<bold><named-content xmlns:xlink="http://www.w3.org/1999/xlink" content-type="dwc:institutional_code" xlink:type="simple">KSMA</named-content></bold>]; 2♂: Saudi Arabia, Wadi Reem (<bold>Jazan</bold>) [<named-content xmlns:xlink="http://www.w3.org/1999/xlink" content-type="dwc:verbatimCoordinates" xlink:type="simple"><named-content content-type="geo-json" specific-use="{&#34;type&#34;:&#34;Point&#34;,&#34;coordinates&#34;:[42.275833,17.877500]}" id="NCID0EX2AG" xlink:type="simple">17°52'39"N, 42°16'33"E</named-content></named-content>, Alt. 196 m], light trap, 18.XI.2015, leg. Ahmed M. Soliman [<bold><named-content xmlns:xlink="http://www.w3.org/1999/xlink" content-type="dwc:institutional_code" xlink:type="simple">EFC</named-content></bold>]; 7♂: Saudi Arabia, Wadi Reem (<bold>Jazan</bold>) [<named-content xmlns:xlink="http://www.w3.org/1999/xlink" content-type="dwc:verbatimCoordinates" xlink:type="simple"><named-content content-type="geo-json" specific-use="{&#34;type&#34;:&#34;Point&#34;,&#34;coordinates&#34;:[42.280556,17.876667]}" id="NCID0EH3AG" xlink:type="simple">17°52'36"N, 42°16'50"E</named-content></named-content>, <!--PageBreak--><!--PageBreak-->Alt. 196 m], light trap, 23.X.2016, leg. Ahmed M. Soliman [<bold><named-content xmlns:xlink="http://www.w3.org/1999/xlink" content-type="dwc:institutional_code" xlink:type="simple">KSMA</named-content></bold>]; 19♂: Saudi Arabia, Muhaiel–Al-Darb Road (<bold>Jazan</bold>) [<named-content xmlns:xlink="http://www.w3.org/1999/xlink" content-type="dwc:verbatimCoordinates" xlink:type="simple"><named-content content-type="geo-json" specific-use="{&#34;type&#34;:&#34;Point&#34;,&#34;coordinates&#34;:[42.255556,17.924167]}" id="NCID0E13AG" xlink:type="simple">17°55'27"N, 42°15'20"E</named-content></named-content>, Alt. 200 m], light trap, 3.IV.2017, leg. Ahmed M. Soliman [<bold><named-content xmlns:xlink="http://www.w3.org/1999/xlink" content-type="dwc:institutional_code" xlink:type="simple">KSMA</named-content></bold>].</p></tp:treatment-sec><tp:treatment-sec sec-type="description" id="SECID0EF4AG"><title>Description</title><p>
            <bold>(Female)</bold>. Body length 8.8 mm.</p><p>
            <italic>Colour</italic> (Fig. <xref ref-type="fig" rid="F1">1A–F</xref>). Entirely clear yellow including basal third of mandible, antennae, and legs; apical two thirds of mandible dark reddish-brown; eyes black, labrum and palpi very pale yellow. Body including legs densely clothed with long erect pale setae; fore tibial spur pale yellow, mid and hind spurs waxy white; ovipositor dark yellow, ovipositor sheath darker.</p><p>
            <italic>Head</italic> (Fig. <xref ref-type="fig" rid="F1">1A–C</xref>). Dorsally 0.65× as wide as maximal width of mesosoma, vertex and lower face superficially punctate, punctures apart by a distance equal to puncture diameter; frons smooth, impunctate; clypeus feebly convex, with straight apical margin; gena nearly smooth, with very few (hardly seen) punctures near to outer ocular orbit; malar space about 0.7× as long as LED; mandible stout, sickle-shaped, simple, sharply pointed apically; antennal tubercles subquadrate, distance between them about as long as tubercle width; minimum interocular distance 1.7× LED; antenna with scape distinctly long, 3.1× as long as broad, F1 1.5× as long as broad, F1 as long as F2 and F3, last flagellomere 2.4× as long as broad, truncate apically; maxillary palp relatively long, densely setose, 6-segmented, labial palp 4-segmented.</p><p>
            <italic>Mesosoma</italic> (Fig. <xref ref-type="fig" rid="F1">1A, C, D</xref>). Pronotal dorsal surface rectangular (excluding anterior collar), 2× as wide as its length, densely superficially foveate, humeral angle rounded and posterior margin broadly concave, lateral face of pronotum with few, very weak horizontal ridges; rest of mesosomal dorsum with dense, somewhat deeper fovea, that increase in size posteriorly. Propodeal posterior face declivous, smooth; mesepimeron densely coarsely punctate, mesepisternum finely punctate; metapleuron smooth. Fore leg with basitarsus with three unequal spatulate spines along its external edge; hind femur somewhat swollen above, densely punctate at outer margin; hind basitarsus distinctly long, about 2× as long following tarsomere, claws with a small basal blunt tooth; inner hind tibial spur slightly longer than outer spur.</p><p>
            <italic>Metasoma</italic> (Fig. <xref ref-type="fig" rid="F1">1A, E, F</xref>). First segment short, T1 subquadrate, progressively widened posteriorly, slightly wider than long at maximum width (1.1× as wide as long), superficially foveate; T2 semispherical, distinctly wider than long (1.3×), with considerable basal constriction or short petiole, punctulate, punctures elongate, one diameter distant from each other, integument smooth in between, much denser laterally; T3 is the largest, very superficially, sparsely punctate, denser laterally, T4 and T5 superficially punctate; T6 (epipygium) with distinctly longitudinal interrupted ridges (about 9 in number), lateral ridges are the strongest, lateral teeth are strong centrally, becoming minute at distal end. S1–2 sparsely punctate; S3–4 smooth, with single row of small punctures along posterior margin; S5 smooth except laterally with fine sparse punctures.</p><p>
            <bold>Male (Figs <xref ref-type="fig" rid="F4">4A, C</xref>, <xref ref-type="fig" rid="F12">12A</xref>).</bold> Body length 9.0–14 mm. Similar to female except for the following: Body somewhat darker, at least on metasoma, terminal hook and lateral spines dark ferruginous; mandible stouter than in female, with two minute subapical <!--PageBreak-->dents; antennal scape distinctly short, flagellomeres distinctly long and cylinder, F1 7.0× as long as broad, and slightly longer than F2 (1.16×); apical margin of clypeus depressed and rounded; mesopleuron foveate throughout, metapleuron horizontally rugate; fore wing with brachial cell rectangular, and equal in size to the anterior vein of cubital cell; hind wing with 7–10 hamuli; hind trochanter atuberculate, mid trochanter with large, lobe-like tubercle; metasomal T1 conical shaped, about as long as wide, both T1 and T2 with dense deep foveolation, somewhat oval in T2; T3 with longitudinal punctures that are opened and confluent with each other posteriorly giving the appearance of longitudinal ridges.</p></tp:treatment-sec><tp:treatment-sec sec-type="distribution" id="SECID0E35AG"><title>Distribution.</title><p>Saudi Arabia (<xref ref-type="bibr" rid="B6">Pagliano 2002</xref>).</p></tp:treatment-sec><tp:treatment-sec sec-type="remarks" id="SECID0EG6AG"><title>Remarks.</title><p>The female of <italic><tp:taxon-name><tp:taxon-name-part taxon-name-part-type="genus" reg="Macroocula">M.</tp:taxon-name-part> <tp:taxon-name-part taxon-name-part-type="species" reg="andreai">andreai</tp:taxon-name-part></tp:taxon-name></italic> was collected from Wadi Reem (Jazan) during its walking near to the light trap, while several tens of males were attracted to the light. It greatly resembles that of <italic><tp:taxon-name><tp:taxon-name-part taxon-name-part-type="genus" reg="Macroocula">M.</tp:taxon-name-part> <tp:taxon-name-part taxon-name-part-type="species" reg="yemenita">yemenita</tp:taxon-name-part></tp:taxon-name></italic> (Invrea), but differs in the following: body yellow (pale yellow in <italic><tp:taxon-name><tp:taxon-name-part taxon-name-part-type="genus" reg="Macroocula"/><tp:taxon-name-part taxon-name-part-type="species" reg="yemenita">yemenita</tp:taxon-name-part></tp:taxon-name></italic>); frons of head smooth, impunctate, superficially punctate on lower face (frons coarsely punctate in <italic><tp:taxon-name><tp:taxon-name-part taxon-name-part-type="genus" reg="Macroocula"/><tp:taxon-name-part taxon-name-part-type="species" reg="yemenita">yemenita</tp:taxon-name-part></tp:taxon-name></italic>); antennal F1 and F2 are equal-sized (F1 slightly shorter than F2 in <italic><tp:taxon-name><tp:taxon-name-part taxon-name-part-type="genus" reg="Macroocula"/><tp:taxon-name-part taxon-name-part-type="species" reg="yemenita">yemenita</tp:taxon-name-part></tp:taxon-name></italic>); basitarsus with the usual three spatulate spines along outer edge (only two in <italic><tp:taxon-name><tp:taxon-name-part taxon-name-part-type="genus" reg="Macroocula"/><tp:taxon-name-part taxon-name-part-type="species" reg="yemenita">yemenita</tp:taxon-name-part></tp:taxon-name></italic>).</p><p>It is also similar to <italic><tp:taxon-name><tp:taxon-name-part taxon-name-part-type="genus" reg="Macroocula">M.</tp:taxon-name-part> <tp:taxon-name-part taxon-name-part-type="species" reg="sajia">sajia</tp:taxon-name-part></tp:taxon-name></italic> Pagliano, but differs in the following: pronotum transverse, 2.0× as wide as long (1.5× in <italic><tp:taxon-name><tp:taxon-name-part taxon-name-part-type="genus" reg="Macroocula"/><tp:taxon-name-part taxon-name-part-type="species" reg="sajia">sajia</tp:taxon-name-part></tp:taxon-name></italic>); lateral face of pronotum with few, extremely weak horizontal ridges (with vertical striae that are punctate in between in <italic><tp:taxon-name><tp:taxon-name-part taxon-name-part-type="genus" reg="Macroocula"/><tp:taxon-name-part taxon-name-part-type="species" reg="sajia">sajia</tp:taxon-name-part></tp:taxon-name></italic>); mesepimeron coarsely punctate, mesepisternum finely punctate, metapleuron smooth (meso- and metapleura with horizontal striae in <italic><tp:taxon-name><tp:taxon-name-part taxon-name-part-type="genus" reg="Macroocula"/><tp:taxon-name-part taxon-name-part-type="species" reg="sajia">sajia</tp:taxon-name-part></tp:taxon-name></italic>); T6 with distinct longitudinal interrupted ridges (T6 almost smooth, with some weak ridges towards distal margin, hardly distinct except under high magnification in <italic><tp:taxon-name><tp:taxon-name-part taxon-name-part-type="genus" reg="Macroocula"/><tp:taxon-name-part taxon-name-part-type="species" reg="sajia">sajia</tp:taxon-name-part></tp:taxon-name></italic>).</p><fig id="F10" position="float" orientation="portrait"><label>Figure 10.</label><caption><p>
          <bold>A–F</bold> <italic><tp:taxon-name><tp:taxon-name-part taxon-name-part-type="genus" reg="Macroocula">M.</tp:taxon-name-part> <tp:taxon-name-part taxon-name-part-type="species" reg="asirensis">asirensis</tp:taxon-name-part></tp:taxon-name></italic> sp. n. (holotype ♂). <bold>A</bold> Habitus, dorsal view <bold>B &amp; C</bold> Head, frontal &amp; dorsal views respectively <bold>D</bold> Antenna <bold>E</bold> Mid and hind coxae and trochanters (protuberance on mid trochanter indicated) <bold>F</bold> S6–7 (lateral bristles on S6 indicated).</p></caption><graphic xmlns:xlink="http://www.w3.org/1999/xlink" xlink:href="zookeys-742-035-g010.jpg" position="float" orientation="portrait" xlink:type="simple" id="oo_190672.jpg"/></fig><fig id="F11" position="float" orientation="portrait"><label>Figure 11.</label><caption><p>
          <bold>A–C</bold> <italic><tp:taxon-name><tp:taxon-name-part taxon-name-part-type="genus" reg="Macroocula">M.</tp:taxon-name-part> <tp:taxon-name-part taxon-name-part-type="species" reg="asirensis">asirensis</tp:taxon-name-part></tp:taxon-name></italic> sp. n. (holotype ♂). <bold>A</bold> Mesosoma, dorsal view <bold>B</bold> T1–3 <bold>C</bold> S1–3.</p></caption><graphic xmlns:xlink="http://www.w3.org/1999/xlink" xlink:href="zookeys-742-035-g011.jpg" position="float" orientation="portrait" xlink:type="simple" id="oo_190673.jpg"/></fig><fig id="F12" position="float" orientation="portrait"><label>Figure 12.</label><caption><p>
          <bold>A–H</bold> Male genitalia of <italic><tp:taxon-name><tp:taxon-name-part taxon-name-part-type="genus" reg="Macroocula">Macroocula</tp:taxon-name-part></tp:taxon-name></italic> species (ventral view except for <italic><tp:taxon-name><tp:taxon-name-part taxon-name-part-type="genus" reg="Macroocula">M.</tp:taxon-name-part> <tp:taxon-name-part taxon-name-part-type="species" reg="ohli">ohli</tp:taxon-name-part></tp:taxon-name></italic>, dorsal view). <bold>A</bold> <italic><tp:taxon-name><tp:taxon-name-part taxon-name-part-type="genus" reg="Macroocula">M.</tp:taxon-name-part> <tp:taxon-name-part taxon-name-part-type="species" reg="andreai">andreai</tp:taxon-name-part></tp:taxon-name></italic> Pagliano <bold>B</bold> <italic><tp:taxon-name><tp:taxon-name-part taxon-name-part-type="genus" reg="Macroocula">M.</tp:taxon-name-part> <tp:taxon-name-part taxon-name-part-type="species" reg="ohli">ohli</tp:taxon-name-part></tp:taxon-name></italic> Pagliano <bold>C</bold> <italic><tp:taxon-name><tp:taxon-name-part taxon-name-part-type="genus" reg="Macroocula">M.</tp:taxon-name-part> <tp:taxon-name-part taxon-name-part-type="species" reg="khorimensis">khorimensis</tp:taxon-name-part></tp:taxon-name></italic> Soliman &amp; Gadallah <bold>D</bold> <italic><tp:taxon-name><tp:taxon-name-part taxon-name-part-type="genus" reg="Macroocula">M.</tp:taxon-name-part> <tp:taxon-name-part taxon-name-part-type="species" reg="zulfiensis">zulfiensis</tp:taxon-name-part></tp:taxon-name></italic> Soliman &amp; Gadallah <bold>E</bold> <italic><tp:taxon-name><tp:taxon-name-part taxon-name-part-type="genus" reg="Macroocula">M.</tp:taxon-name-part> <tp:taxon-name-part taxon-name-part-type="species" reg="atuberculata">atuberculata</tp:taxon-name-part></tp:taxon-name></italic> Soliman &amp; Gadallah <bold>F</bold> <italic><tp:taxon-name><tp:taxon-name-part taxon-name-part-type="genus" reg="Macroocula">M.</tp:taxon-name-part> <tp:taxon-name-part taxon-name-part-type="species" reg="sinaica">sinaica</tp:taxon-name-part></tp:taxon-name></italic> (Invrea) <bold>G</bold> <italic><tp:taxon-name><tp:taxon-name-part taxon-name-part-type="genus" reg="Macroocula">M.</tp:taxon-name-part> <tp:taxon-name-part taxon-name-part-type="species" reg="savignyi">savignyi</tp:taxon-name-part></tp:taxon-name></italic> (Klug) <bold>H</bold> <italic><tp:taxon-name><tp:taxon-name-part taxon-name-part-type="genus" reg="Macroocula">M.</tp:taxon-name-part> <tp:taxon-name-part taxon-name-part-type="species" reg="asirensis">asirensis</tp:taxon-name-part></tp:taxon-name></italic> sp. n. (paratype).</p></caption><graphic xmlns:xlink="http://www.w3.org/1999/xlink" xlink:href="zookeys-742-035-g012.jpg" position="float" orientation="portrait" xlink:type="simple" id="oo_190674.jpg"/></fig></tp:treatment-sec><tp:treatment-sec><!--Section generated to contain objects referenced in tp:taxon-treatment.--><fig id="F1" position="float" orientation="portrait"><label>Figure 1.</label><caption><p>
          <bold>A–F</bold> <italic><tp:taxon-name><tp:taxon-name-part taxon-name-part-type="genus" reg="Macroocula">M.</tp:taxon-name-part> <tp:taxon-name-part taxon-name-part-type="species" reg="andreai">andreai</tp:taxon-name-part></tp:taxon-name></italic> Pagliano (♀). <bold>A</bold> Habitus, dorso-lateral view <bold>B</bold> Head, frontal view <bold>C</bold> Head &amp; mesosoma, dorsal view <bold>D</bold> Fore tibia &amp; tarsus (tarsal spatulate spines indicated) <bold>E</bold> Metasoma, dorsal view <bold>F</bold> Pygidium (T6).</p></caption><graphic xmlns:xlink="http://www.w3.org/1999/xlink" xlink:href="zookeys-742-035-g001.jpg" position="float" orientation="portrait" xlink:type="simple" id="oo_190663.jpg"/></fig><fig id="F4" position="float" orientation="portrait"><label>Figure 4.</label><caption><p>
          <bold>A, C</bold> <italic><tp:taxon-name><tp:taxon-name-part taxon-name-part-type="genus" reg="Macroocula">M.</tp:taxon-name-part> <tp:taxon-name-part taxon-name-part-type="species" reg="andreai">andreai</tp:taxon-name-part></tp:taxon-name></italic> Pagliano (♂) <bold>B, D</bold> <italic><tp:taxon-name><tp:taxon-name-part taxon-name-part-type="genus" reg="Macroocula">M.</tp:taxon-name-part> <tp:taxon-name-part taxon-name-part-type="species" reg="ohli">ohli</tp:taxon-name-part></tp:taxon-name></italic> Pagliano (♂) <bold>A, B</bold> Habitus, dorsal view <bold>C, D</bold> Mid and hind coxae and trochanters (protuberance on trochanters indicated).</p></caption><graphic xmlns:xlink="http://www.w3.org/1999/xlink" xlink:href="zookeys-742-035-g004.jpg" position="float" orientation="portrait" xlink:type="simple" id="oo_190666.jpg"/></fig></tp:treatment-sec><ref-list><ref id="B6"><mixed-citation xmlns:xlink="http://www.w3.org/1999/xlink" xlink:type="simple">
          <person-group><name name-style="western"><surname>Pagliano</surname><given-names>G</given-names></name></person-group> (<year>2002</year>) <article-title>Revisione della sottofamiglia <tp:taxon-name><tp:taxon-name-part taxon-name-part-type="subfamily">Apterogyninae</tp:taxon-name-part></tp:taxon-name> (<tp:taxon-name><tp:taxon-name-part taxon-name-part-type="order">Hymenoptera</tp:taxon-name-part></tp:taxon-name>: <tp:taxon-name><tp:taxon-name-part taxon-name-part-type="family">Bradynobaenidae</tp:taxon-name-part></tp:taxon-name>).</article-title> <source>Museo Regionale di Scienze Naturali di Torino, Monografie</source> <volume>34</volume>: <fpage>1</fpage>–<lpage>387</lpage>.</mixed-citation></ref></ref-list></tp:taxon-treatment>
